# Supplementary material for: General Practice-led urgent care practice vs. emergency room – satisfaction of ambulatory patients with low urgency medical problems
Source: Eur J Gen Pract. 2025 Jun 27;31(1):2520218. doi: 10.1080/13814788.2025.2520218 (PMC12207775; doi:10.1080/13814788.2025.2520218)
Supplement: Supplemental Material [file IGEN_A_2520218_SM5949.zip]

Archive with 3 entries (2 files):
- suppl_data/
- suppl_data/ejgp-2025-0039-File003.docx
- suppl_data/ejgp-2025-0039-File004.docx
